# Supplementary material for: Decrease in Mucosal IL17A, IFNγ and IL10 Expressions in Active Crohn’s Disease Patients Treated with High-Dose Vitamin D Alone or Combined with Infliximab
Source: Nutrients. 2020 Nov 30;12(12):3699. doi: 10.3390/nu12123699 (PMC7759913; doi:10.3390/nu12123699)
Supplement: Supplementary file 1 [file nutrients-12-03699-s001.zip]

Archive with 3 entries (2 files):
- Supplementary materials 05.11.20.docx
- __MACOSX/
- __MACOSX/._Supplementary materials 05.11.20.docx
